# Supplementary material for: Melatonin Enhances Blast Disease Resistance via Inducing Rice Immunity and Inhibits the Growth of the Magnaporthe Oryzae
Source: Rice (N Y). 2025 Jul 19;18:69. doi: 10.1186/s12284-025-00824-1 (PMC12276192; doi:10.1186/s12284-025-00824-1)
Supplement: Supplementary file 1 — Additional file 1: Table S1. The primers used in this study [file 12284_2025_824_MOESM1_ESM.xlsx]

## Sheet: Sheet1
Primers	Sequence(5'-3')	objective
OsTDC4-RT-F	GCGAGGGTGAAACCTTCCA	RT-qPCR
OsTDC4-RT-R	GCGAGCCGGTGGAGTCC	RT-qPCR
OsTDC5-RT-F	GTTTCATGAACCGCACCGTC	RT-qPCR
OsTDC5-RT-R	TTGAAGAACGTGGAGTGCGT	RT-qPCR
OsT5H1-RT-F	CCTCGTCCTGGACATGTTCGTC	RT-qPCR
OsT5H1-RT-F	ATGGCGAACGTGTTGATGAACAC	RT-qPCR
OsSNAT1-RT-F	GGGCTGCGGCAACTTGGTCC	RT-qPCR
OsSNAT1-RT-R	AGAAAGCTGGGTCTAAAATCTGGGGTA	RT-qPCR
OsASMT13-RT-F	TACCGTCCATGACGGCG	RT-qPCR
OsASMT13-RT-R	CGGCCGCCTTCTCGACA	RT-qPCR
OsASMT15-RT-F	CCAACCCACTCGCCGTGATCT	RT-qPCR
OsASMT15-RT-R	CAATATGAGGCAGATCCAGCACAGTG	RT-qPCR
OsCEBiP-RT-F	AACGCTGAAGCTTGGTGAGA	RT-qPCR
OsCEBiP-RT-R	ACATGGACCTAGCGAACTGC	RT-qPCR
OsPBZ1-RT-F	CTACTATGGCATGCTCAAGAT	RT-qPCR
OsPBZ1-RT-R	ATAGAAAGGCACATAAACACAA	RT-qPCR
OsPR10-RT-F	AACACGTGTGGTGGCACGTG	RT-qPCR
OsPR10-RT-R	TCATCTTGAGCATGCCGAAG	RT-qPCR
OsNAC4-RT-F	TCCTGCCACCATTCTGAGATG	RT-qPCR
OsNAC4-RT-R	TTGCAGAATCATGCTTGCCAG	RT-qPCR
OsPR1a-RT-F	GGAAGTACGGCGAGAACATC	RT-qPCR
OsPR1a-RT-R	TGGTCGTACCACTGCTTCTC	RT-qPCR
OsJAZ8-RT-F	GTTACCCACCTCAGCCTCAC	RT-qPCR
OsJAZ8-RT-R	TTTATACGGCGAAACCGAAC	RT-qPCR
UBI-RT-F	GCCCAAGAAGAAGATCAAGAAC	RT-qPCR
UBI-RT-R	AGATAACAACGGAAGCATAAAAGTC	RT-qPCR
